# Supplementary material for: trans-Dichloridobis(quinoline-κN)palladium(II)
Source: Acta Crystallogr Sect E Struct Rep Online. 2012 Jan 14;68(Pt 2):m143. doi: 10.1107/S1600536811055954 (PMC3274877; doi:10.1107/S1600536811055954)
Supplement: Supplementary file 1 [file e-68-0m143-sup1.cif]

##############################################################################
#                                                                            #
# This CIF contains the data in a paper accepted for publication in          #
# Acta Crystallographica Section E. It conforms to the requirements of       #
# Notes for Authors for Acta Crystallographica Section E, and has been       #
# peer reviewed under the auspices of the IUCr Commission on Journals.       #
#                                                                            #
# Full details of the Crystallographic Information File format               #
# are given in the paper "The Crystallographic Information File (CIF):       #
# a New Standard Archive File for Crystallography" by S. R. Hall, F. H.      #
# Allen and I. D. Brown [Acta Cryst. (1991), A47, 655-685].                  #
#                                                                            #
# The current version of the core CIF dictionary is obtainable from          #
# ftp://ftp.iucr.org/pub/cif_core.dic.                                       #
#                                                                            #
# Software is freely available for graphical display of the structure(s)     #
# in this CIF. For information consult the CIF software page                 #
# http://www.iucr.org/resources/cif/software.                                #
#                                                                            #
# This file may be used for bona fide research purposes within the           #
# scientific community so long as proper attribution is given to the journal # 
# article from which it was obtained.                                        #
#                                                                            #
##############################################################################
data_global
_audit_creation_method     SHELXL-97
_journal_date_recd_electronic     2011-12-20
_journal_date_accepted     2011-12-28
_journal_name_full     'Acta Crystallographica, Section E'
_journal_year     2012
_journal_volume     68
_journal_issue      2
_journal_page_first     m143
_journal_page_last     m143
_journal_paper_category     QM
_journal_paper_doi     10.1107/S1600536811055954
_journal_coeditor_code     TK5039
_publ_contact_author_name     'Dr. Kwang Ha'
_publ_contact_author_address
; School of Applied Chemical Engineering,
  The Research Institute of Catalysis,
  Chonnam National University,
  Gwangju 500-757,
  Republic of Korea
;
_publ_contact_author_email     hakwang@chonnam.ac.kr
_publ_contact_author_fax     '82 62 530 1909'
_publ_contact_author_phone     '82 62 530 1901'
_publ_section_title
;
<i>trans</i>-Dichloridobis(quinoline-\k<i>N</i>)palladium(II)
;
loop_
    _publ_author_name
    _publ_author_footnote
    _publ_author_address
    'Ha, Kwang' .
; School of Applied Chemical Engineering,
  The Research Institute of Catalysis,
  Chonnam National University,
  Gwangju 500-757,
  Republic of Korea
;
_chemical_name_systematic
;
<i>trans</i>-Dichloridobis(quinoline-\k<i>N</i>)palladium(II)
;
_chemical_name_common     ?
_chemical_formula_moiety     'C18 H14 Cl2 N2 Pd'
_chemical_formula_sum     'C18 H14 Cl2 N2 Pd'
_chemical_formula_structural     ?
_chemical_formula_analytical     ?
_chemical_formula_iupac     '[Pd Cl2 (C9 H7 N)2]'
_chemical_formula_weight     435.61
_chemical_melting_point     ?
_symmetry_cell_setting     monoclinic
_symmetry_space_group_name_H-M     'C 2/c'
_symmetry_space_group_name_Hall     '-C 2yc'
loop_
    _symmetry_equiv_pos_as_xyz
    'x, y, z'
    '-x, y, -z+1/2'
    'x+1/2, y+1/2, z'
    '-x+1/2, y+1/2, -z+1/2'
    '-x, -y, -z'
    'x, -y, z-1/2'
    '-x+1/2, -y+1/2, -z'
    'x+1/2, -y+1/2, z-1/2'
_cell_length_a     16.430(3)
_cell_length_b     7.0050(11)
_cell_length_c     16.118(2)
_cell_angle_alpha     90.00
_cell_angle_beta     119.532(3)
_cell_angle_gamma     90.00
_cell_volume     1614.0(4)
_cell_formula_units_Z     4
_cell_measurement_reflns_used     1841
_cell_measurement_theta_min     2.85
_cell_measurement_theta_max     25.62
_cell_measurement_temperature     200(2)
_exptl_crystal_description     'block'
_exptl_crystal_colour     'yellow'
_exptl_crystal_size_max     0.31
_exptl_crystal_size_mid     0.13
_exptl_crystal_size_min     0.11
_exptl_crystal_density_diffrn     1.793
_exptl_crystal_density_meas     ?
_exptl_crystal_density_method     'not measured'
_exptl_crystal_F_000     864
_exptl_absorpt_coefficient_mu     1.480
_exptl_absorpt_correction_type     multi-scan
_exptl_absorpt_process_details     '(SADABS; Bruker, 2000)'
_exptl_absorpt_correction_T_min     0.869303
_exptl_absorpt_correction_T_max     1.000000
_exptl_special_details
;
;
_diffrn_ambient_temperature     200(2)
_diffrn_radiation_type     MoK\a
_diffrn_radiation_wavelength     0.71073
_diffrn_radiation_source     'fine-focus sealed tube'
_diffrn_radiation_monochromator     graphite
_diffrn_measurement_device_type     'Bruker SMART 1000 CCD'
_diffrn_measurement_method     '\f and \w scans'
_diffrn_detector_area_resol_mean     ?
_diffrn_reflns_number     4776
_diffrn_reflns_av_R_equivalents     0.0413
_diffrn_reflns_av_sigmaI/netI     0.0498
_diffrn_reflns_theta_min     2.85
_diffrn_reflns_theta_max     26.00
_diffrn_reflns_theta_full     26.00
_diffrn_measured_fraction_theta_max     0.994
_diffrn_measured_fraction_theta_full     0.994
_diffrn_reflns_limit_h_min     -19
_diffrn_reflns_limit_h_max     20
_diffrn_reflns_limit_k_min     -8
_diffrn_reflns_limit_k_max     8
_diffrn_reflns_limit_l_min     -18
_diffrn_reflns_limit_l_max     19
_diffrn_standards_number     0
_diffrn_standards_interval_count     0
_diffrn_standards_interval_time     0
_diffrn_standards_decay_%     0
_refine_special_details
;
Refinement of <i>F</i>^2^ against ALL reflections. The weighted <i>R</i>-factor
<i>wR</i> and goodness of fit <i>S</i> are based on <i>F</i>^2^, conventional
<i>R</i>-factors <i>R</i> are based on <i>F</i>, with <i>F</i> set to zero for
negative <i>F</i>^2^. The threshold expression of <i>F</i>^2^ >
\s(<i>F</i>^2^) is used only for calculating <i>R</i>-factors(gt) <i>etc</i>.
and is not relevant to the choice of reflections for refinement.
<i>R</i>-factors based on <i>F</i>^2^ are statistically about twice as large
as those based on <i>F</i>, and <i>R</i>- factors based on ALL data will be
even larger.
;
_reflns_number_total     1577
_reflns_number_gt     1125
_reflns_threshold_expression     I>2\s(I)
_refine_ls_structure_factor_coef     Fsqd
_refine_ls_matrix_type     full
_refine_ls_R_factor_all     0.0644
_refine_ls_R_factor_gt     0.0395
_refine_ls_wR_factor_gt     0.0838
_refine_ls_wR_factor_ref     0.0949
_refine_ls_goodness_of_fit_ref     1.052
_refine_ls_restrained_S_all     1.052
_refine_ls_number_reflns     1577
_refine_ls_number_parameters     106
_refine_ls_number_restraints     0
_refine_ls_hydrogen_treatment     constr
_refine_ls_weighting_scheme     calc
_refine_ls_weighting_details
                 'calc w=1/[\s^2^(Fo^2^)+(0.0442P)^2^] where P=(Fo^2^+2Fc^2^)/3'
_atom_sites_solution_hydrogens     geom
_atom_sites_solution_primary     direct
_atom_sites_solution_secondary     difmap
_refine_ls_shift/su_max     0.000
_refine_ls_shift/su_mean     0.000
_refine_diff_density_max     1.303
_refine_diff_density_min     -0.396
_refine_ls_extinction_method     none
_refine_ls_extinction_coef     ?
loop_
    _atom_type_symbol
    _atom_type_description
    _atom_type_scat_dispersion_real
    _atom_type_scat_dispersion_imag
    _atom_type_scat_source
    'C' 'C' 0.0033 0.0016
                         'International Tables Vol C Tables 4.2.6.8 and 6.1.1.4'
    'H' 'H' 0.0000 0.0000
                         'International Tables Vol C Tables 4.2.6.8 and 6.1.1.4'
    'Cl' 'Cl' 0.1484 0.1585
                         'International Tables Vol C Tables 4.2.6.8 and 6.1.1.4'
    'N' 'N' 0.0061 0.0033
                         'International Tables Vol C Tables 4.2.6.8 and 6.1.1.4'
    'Pd' 'Pd' -0.9988 1.0072
                         'International Tables Vol C Tables 4.2.6.8 and 6.1.1.4'
_computing_data_collection     'SMART (Bruker, 2000)'
_computing_cell_refinement     'SAINT (Bruker, 2000)'
_computing_data_reduction     'SAINT (Bruker, 2000)'
_computing_structure_solution     'SHELXS97 (Sheldrick, 2008)'
_computing_structure_refinement     'SHELXL97 (Sheldrick, 2008)'
_computing_molecular_graphics
                              'ORTEP-3 (Farrugia, 1997) and PLATON (Spek, 2009)'
_computing_publication_material     'SHELXL97 (Sheldrick, 2008)'
loop_
    _atom_site_type_symbol
    _atom_site_label
    _atom_site_fract_x
    _atom_site_fract_y
    _atom_site_fract_z
    _atom_site_U_iso_or_equiv
    _atom_site_adp_type
    _atom_site_calc_flag
    _atom_site_refinement_flags
    _atom_site_occupancy
    _atom_site_symmetry_multiplicity
    _atom_site_disorder_assembly
    _atom_site_disorder_group
    Pd Pd1 0.0000 0.5000 0.0000 0.0367(2) Uani d S 1 2 . .
    Cl Cl1 -0.01202(8) 0.3930(2) 0.12827(8) 0.0488(3) Uani d . 1 1 . .
    N N1 0.1092(2) 0.3186(6) 0.0364(3) 0.0381(9) Uani d . 1 1 . .
    C C1 0.0916(3) 0.1476(7) -0.0041(3) 0.0451(12) Uani d . 1 1 . .
    H H1 0.0288 0.1172 -0.0498 0.054 Uiso calc R 1 1 . .
    C C2 0.1606(4) 0.0098(7) 0.0169(4) 0.0480(13) Uani d . 1 1 . .
    H H2 0.1449 -0.1106 -0.0142 0.058 Uiso calc R 1 1 . .
    C C3 0.2514(4) 0.0518(7) 0.0833(4) 0.0490(14) Uani d . 1 1 . .
    H H3 0.2996 -0.0392 0.0988 0.059 Uiso calc R 1 1 . .
    C C4 0.2721(3) 0.2324(7) 0.1284(3) 0.0356(10) Uani d . 1 1 . .
    C C5 0.3633(3) 0.2877(8) 0.1971(3) 0.0505(13) Uani d . 1 1 . .
    H H5 0.4134 0.1997 0.2162 0.061 Uiso calc R 1 1 . .
    C C6 0.3806(4) 0.4638(8) 0.2362(4) 0.0519(14) Uani d . 1 1 . .
    H H6 0.4426 0.4991 0.2819 0.062 Uiso calc R 1 1 . .
    C C7 0.3078(4) 0.5939(9) 0.2100(3) 0.0496(13) Uani d . 1 1 . .
    H H7 0.3211 0.7172 0.2383 0.060 Uiso calc R 1 1 . .
    C C8 0.2180(3) 0.5483(7) 0.1448(3) 0.0421(12) Uani d . 1 1 . .
    H H8 0.1692 0.6384 0.1283 0.051 Uiso calc R 1 1 . .
    C C9 0.1979(3) 0.3651(7) 0.1018(3) 0.0373(11) Uani d . 1 1 . .
loop_
    _atom_site_aniso_label
    _atom_site_aniso_U_11
    _atom_site_aniso_U_22
    _atom_site_aniso_U_33
    _atom_site_aniso_U_12
    _atom_site_aniso_U_13
    _atom_site_aniso_U_23
    Pd1 0.0248(3) 0.0445(3) 0.0377(3) 0.0052(2) 0.0129(2) 0.0054(2)
    Cl1 0.0436(7) 0.0605(9) 0.0453(7) 0.0101(7) 0.0243(6) 0.0128(6)
    N1 0.030(2) 0.041(2) 0.042(2) 0.0018(18) 0.0168(18) 0.0036(19)
    C1 0.040(3) 0.046(3) 0.050(3) -0.008(2) 0.023(2) -0.002(2)
    C2 0.065(4) 0.033(3) 0.054(3) -0.003(3) 0.035(3) 0.000(2)
    C3 0.048(3) 0.047(3) 0.061(3) 0.014(2) 0.033(3) 0.016(3)
    C4 0.032(2) 0.039(3) 0.040(3) 0.007(2) 0.020(2) 0.008(2)
    C5 0.037(3) 0.062(4) 0.050(3) 0.010(3) 0.019(2) 0.011(3)
    C6 0.032(3) 0.071(4) 0.044(3) -0.001(3) 0.012(2) -0.001(3)
    C7 0.046(3) 0.060(3) 0.041(3) -0.005(3) 0.021(2) -0.008(3)
    C8 0.035(3) 0.042(3) 0.046(3) 0.001(2) 0.018(2) -0.002(2)
    C9 0.033(3) 0.043(3) 0.037(3) 0.005(2) 0.018(2) 0.009(2)
_geom_special_details
;
All e.s.d.'s (except the e.s.d. in the dihedral angle between two l.s. planes)
are estimated using the full covariance matrix. The cell e.s.d.'s are taken
into account individually in the estimation of e.s.d.'s in distances, angles
and torsion angles; correlations between e.s.d.'s in cell parameters are only
used when they are defined by crystal symmetry. An approximate (isotropic)
treatment of cell e.s.d.'s is used for estimating e.s.d.'s involving l.s.
planes.
;
loop_
    _geom_bond_atom_site_label_1
    _geom_bond_atom_site_label_2
    _geom_bond_site_symmetry_2
    _geom_bond_distance
    _geom_bond_publ_flag
    Pd1 N1 . 2.035(4) y
    Pd1 N1 5_565 2.035(4) ?
    Pd1 Cl1 . 2.2973(12) y
    Pd1 Cl1 5_565 2.2973(12) ?
    N1 C1 . 1.326(6) ?
    N1 C9 . 1.351(5) ?
    C1 C2 . 1.397(7) ?
    C1 H1 . 0.9500 ?
    C2 C3 . 1.373(7) ?
    C2 H2 . 0.9500 ?
    C3 C4 . 1.414(6) ?
    C3 H3 . 0.9500 ?
    C4 C5 . 1.409(6) ?
    C4 C9 . 1.421(6) ?
    C5 C6 . 1.350(7) ?
    C5 H5 . 0.9500 ?
    C6 C7 . 1.393(8) ?
    C6 H6 . 0.9500 ?
    C7 C8 . 1.362(7) ?
    C7 H7 . 0.9500 ?
    C8 C9 . 1.418(7) ?
    C8 H8 . 0.9500 ?
loop_
    _geom_angle_atom_site_label_1
    _geom_angle_atom_site_label_2
    _geom_angle_atom_site_label_3
    _geom_angle_site_symmetry_1
    _geom_angle_site_symmetry_3
    _geom_angle
    _geom_angle_publ_flag
    N1 Pd1 N1 . 5_565 180.0(2) ?
    N1 Pd1 Cl1 . . 89.53(10) y
    N1 Pd1 Cl1 5_565 . 90.47(10) ?
    N1 Pd1 Cl1 . 5_565 90.47(10) ?
    N1 Pd1 Cl1 5_565 5_565 89.53(10) ?
    Cl1 Pd1 Cl1 . 5_565 180.00(9) ?
    C1 N1 C9 . . 119.4(4) ?
    C1 N1 Pd1 . . 118.3(3) ?
    C9 N1 Pd1 . . 122.2(3) ?
    N1 C1 C2 . . 123.4(5) ?
    N1 C1 H1 . . 118.3 ?
    C2 C1 H1 . . 118.3 ?
    C3 C2 C1 . . 118.7(5) ?
    C3 C2 H2 . . 120.6 ?
    C1 C2 H2 . . 120.6 ?
    C2 C3 C4 . . 119.1(5) ?
    C2 C3 H3 . . 120.4 ?
    C4 C3 H3 . . 120.4 ?
    C5 C4 C3 . . 122.9(4) ?
    C5 C4 C9 . . 118.6(5) ?
    C3 C4 C9 . . 118.4(4) ?
    C6 C5 C4 . . 121.0(5) ?
    C6 C5 H5 . . 119.5 ?
    C4 C5 H5 . . 119.5 ?
    C5 C6 C7 . . 120.3(5) ?
    C5 C6 H6 . . 119.8 ?
    C7 C6 H6 . . 119.8 ?
    C8 C7 C6 . . 121.4(5) ?
    C8 C7 H7 . . 119.3 ?
    C6 C7 H7 . . 119.3 ?
    C7 C8 C9 . . 119.5(5) ?
    C7 C8 H8 . . 120.3 ?
    C9 C8 H8 . . 120.3 ?
    N1 C9 C8 . . 120.1(4) ?
    N1 C9 C4 . . 120.9(4) ?
    C8 C9 C4 . . 119.1(4) ?
loop_
    _geom_torsion_atom_site_label_1
    _geom_torsion_atom_site_label_2
    _geom_torsion_atom_site_label_3
    _geom_torsion_atom_site_label_4
    _geom_torsion_site_symmetry_1
    _geom_torsion_site_symmetry_2
    _geom_torsion_site_symmetry_3
    _geom_torsion_site_symmetry_4
    _geom_torsion
    _geom_torsion_publ_flag
    Cl1 Pd1 N1 C1 . . . . 93.7(3) ?
    Cl1 Pd1 N1 C1 5_565 . . . -86.3(3) ?
    Cl1 Pd1 N1 C9 . . . . -84.5(3) ?
    Cl1 Pd1 N1 C9 5_565 . . . 95.5(3) ?
    C9 N1 C1 C2 . . . . -0.2(7) ?
    Pd1 N1 C1 C2 . . . . -178.5(3) ?
    N1 C1 C2 C3 . . . . 0.5(7) ?
    C1 C2 C3 C4 . . . . 0.2(7) ?
    C2 C3 C4 C5 . . . . -179.8(5) ?
    C2 C3 C4 C9 . . . . -1.1(7) ?
    C3 C4 C5 C6 . . . . 177.8(5) ?
    C9 C4 C5 C6 . . . . -0.9(7) ?
    C4 C5 C6 C7 . . . . 0.8(8) ?
    C5 C6 C7 C8 . . . . -0.1(8) ?
    C6 C7 C8 C9 . . . . -0.6(8) ?
    C1 N1 C9 C8 . . . . 179.2(4) ?
    Pd1 N1 C9 C8 . . . . -2.6(6) ?
    C1 N1 C9 C4 . . . . -0.7(6) ?
    Pd1 N1 C9 C4 . . . . 177.5(3) ?
    C7 C8 C9 N1 . . . . -179.4(4) ?
    C7 C8 C9 C4 . . . . 0.5(7) ?
    C5 C4 C9 N1 . . . . -179.9(4) ?
    C3 C4 C9 N1 . . . . 1.4(6) ?
    C5 C4 C9 C8 . . . . 0.2(6) ?
    C3 C4 C9 C8 . . . . -178.6(4) ?
